# Supplementary material for: Nurse, Give Me the News! Understanding Support for and Opposition to a COVID-19 Health Screening System
Source: Int J Environ Res Public Health. 2023 Jan 9;20(2):1164. doi: 10.3390/ijerph20021164 (PMC9859575; doi:10.3390/ijerph20021164)
Supplement: Supplementary file 1 [file ijerph-20-01164-s001.zip]

Archive with 1 entries (1 files):
- ijerph-2090851-supplementary.pdf
